# Supplementary material for: H+-Translocating Membrane-Bound Pyrophosphatase from Rhodospirillum rubrum Fuels Escherichia coli Cells via an Alternative Pathway for Energy Generation
Source: Microorganisms. 2023 Jan 23;11(2):294. doi: 10.3390/microorganisms11020294 (PMC9959109; doi:10.3390/microorganisms11020294)
Supplement: Supplementary file 1 [file microorganisms-11-00294-s001.zip]

Archive with 1 entries (1 files):
- microorganisms-2075103-supplementary.pdf
